# Supplementary material for: Stability of Ternary Drug–Drug–Drug Coamorphous Systems Obtained Through Mechanochemistry
Source: Pharmaceutics. 2025 Jan 12;17(1):92. doi: 10.3390/pharmaceutics17010092 (PMC11769221; doi:10.3390/pharmaceutics17010092)
Supplement: Supplementary file 1 [file pharmaceutics-17-00092-s001.zip]

Archive with 1 entries (1 files):
- pharmaceutics-3385733-supplementary.pdf
